# Supplementary material for: NREM parasomnias: a treatment approach based upon a retrospective case series of 512 patients
Source: Sleep Med. 2019 Jan;53:181–8. doi: 10.1016/j.sleep.2018.03.021 (PMC6558250; doi:10.1016/j.sleep.2018.03.021)
Supplement: Multimedia component 1 [file mmc1.zip]

Archive with 15 entries (15 files):
- sleep_3667_coi_disclosure AN.pdf
- sleep_3667_coi_disclosure AW.pdf
- sleep_3667_coi_disclosure BK.pdf
- sleep_3667_coi_disclosure ED.pdf
- sleep_3667_coi_disclosure EL.pdf
- sleep_3667_coi_disclosure GD.pdf
- sleep_3667_coi_disclosure GL.pdf
- sleep_3667_coi_disclosure IR.pdf
- sleep_3667_coi_disclosure JS.pdf
- sleep_3667_coi_disclosure LM.pdf
- sleep_3667_coi_disclosure NG.pdf
- sleep_3667_coi_disclosure PD.pdf
- sleep_3667_coi_disclosure Raluca Mcavei.pdf
- sleep_3667_coi_disclosure Rexford Muza.pdf
- sleep_3667_coi_disclosure SH.pdf
